# Supplementary material for: The Effect of Supplementation with Betaine and Zinc on In Vitro Large Intestinal Fermentation in Iberian Pigs under Heat Stress
Source: Animals (Basel). 2023 Mar 20;13(6):1102. doi: 10.3390/ani13061102 (PMC10044697; doi:10.3390/ani13061102)
Supplement: Supplementary file 1 [file animals-13-01102-s001.zip]

Archive with 1 entries (1 files):
- animals-2201951-supplementary.pdf
